# Supplementary material for: Real-World Effects of Melanopic-Enhanced Classroom Lighting on Sleep, Mood, and Cognition in Male Korean Adolescents: A Field-Based Pilot Study
Source: Clocks Sleep. 2026 Jan 30;8(1):6. doi: 10.3390/clockssleep8010006 (PMC12922084; doi:10.3390/clockssleep8010006)
Supplement: Supplementary file 1 [file clockssleep-08-00006-s001.zip]

Archive with 1 entries (1 files):
- clockssleep-4037898-supplementary.pdf
